# Supplementary material for: How to Intervene in the Health Management of the Oncological Patient and of Their Caregiver? A Narrative Review in the Psycho-Oncology Field
Source: Behav Sci (Basel). 2021 Jul 9;11(7):99. doi: 10.3390/bs11070099 (PMC8301046; doi:10.3390/bs11070099)
Supplement: Supplementary file 1 [file behavsci-11-00099-s001.zip]

Archive with 1 entries (1 files):
- behavsci-1270403-supplementary.pdf
